# Supplementary material for: Impact of Social Support and Self-Efficacy on Activity of Daily Living among Post-Stroke Patients in Saudi Arabia: A Cross-Sectional Study
Source: Healthcare (Basel). 2024 Aug 7;12(16):1564. doi: 10.3390/healthcare12161564 (PMC11353985; doi:10.3390/healthcare12161564)
Supplement: Supplementary file 1 [file healthcare-12-01564-s001.zip]

Archive with 1 entries (1 files):
- healthcare-3073406-Supplementary File S1 (STROBE-checklist-cross-sectional).pdf
